# Supplementary material for: Genetic analyses of bone morphogenetic protein 2, 4 and 7 in congenital combined pituitary hormone deficiency
Source: BMC Endocr Disord. 2013 Dec 1;13:56. doi: 10.1186/1472-6823-13-56 (PMC4175098; doi:10.1186/1472-6823-13-56)
Supplement: Additional file 1 — PCR conditions. [file 1472-6823-13-56-S1.xls]

## Sheet: Tabelle1
gene	primer-name	direction	sequence 5´-> 3´	GC-content (%)	annealing temperature	size of fragment
BMP2	Exon1-1	fw	TCCTTTGAGAGCAGGGAGTG	55	59°C	794bp
	Exon1-1	rev	CTCGCCAGTTGAAAGCACC	58
	Exon1-2	fw	CCTGCATTTGTCCTGGATTT	45	51°C	728bp
	Exon1-2	rev	CAAGTGCCCTTTGTGGCTA	53
	Exon1-3	fw	ATGCGGAGCACCTACTGC	61	50°C	534bp
	Exon1-3	rev	GCCAAGTGCTGACACACAAC	55
	Exon1-4	fw	GTGCCCTTCCCTGGACC	71	56°C	661bp
	Exon1-4	rev	GTTTACTTCTGGCCTGGACG	55
	Exon2	fw	ATCCTGGAGGAGGCACG	65	54°C	512bp
	Exon2	rev	GTGGAGGGCTTTGCAGG	65
	Exon3-1	fw	GGGTTACATCAAATCCCACG	50	61°C	611bp
	Exon3-1	rev	TCTTTTGTGGAGAGGATGCC	50
	Exon3-2	fw	ATGGATTCGTGGTGGAAGTG	50	65°C	529bp
	Exon3-2	rev	TTGCTGTACTAGCGACACCC	55
	Exon3-3	fw	TGTCCCGACAGAACTCAGTG	55	65°C	606bp
	Exon3-3	rev	TGCAAAAAAGCAAACGTGCT	40
	Exon3-4	fw	TCAACCCCAGCACATGAAG	53	61°C	507bp
	Exon3-4	rev	TTTCCTGCAGGTTCATCGTTT	43
	Exon3-5	fw	TCCTGCCCCTTAATTTAC	44	55°C	539bp
	Exon3-5	rev	GCAAACACAAGGTCATCATTG	43
BMP4	Exon1	fw	CCATCCCCAGAAAGGGAG	61	63°C	465bp
	Exon1	rev	AGCCTGTGACCAGCTTCTTC	55
	Exon2	fw	TTGAAGGAGTATTTGCTGCG	45	64°C	269bp
	Exon2	rev	GGACGCATCACAGTTTTCAG	50
	Exon3	fw	CTCACGTGACTCCGAGGG	67	65°C	261bp
	Exon3	rev	GGGTGGTGAGGGCAGAG	71
	Exon4	fw	CTTGCCCCTCCATTTCTAGC	55	63°C	587bp
	Exon4	rev	GGCTTTGATGTAACCCGAAC	50
	Exon5-1	fw	GAATTCACCATTCATTGCCC	45	64°C	498bp
	Exon5-1	rev	TAATCCTGACATGCTGGCCC	55
	Exon5-2	fw	AGAAGCAGCCAAACTATGGG	50	65°C	542bp
	Exon5-2	rev	GCACCCACATCCCTCTACTAC	57
	Exon5-3	fw	CCTGTTGTGTGCCCACTGAA	55	65°C	470bp
	Exon5-3	rev	CAAAAGAGATGAGCCCGAAG	50
BMP7	Exon1-1	fw	GGGAATGAATGAACCCACTG	50	66°C	720bp
	Exon1-1	rev	AACAGGGGTGCCCAGAG	65
	Exon1-2	fw	GTCTGCAGCAAGTGACCGAG	60	61°C	605bp
	Exon1-2	rev	CATAGAAGAAGCGGCTCCC	58
	Exon2	fw	TGGAGCATGCCTGGTCTAC	58	56°C	291bp
	Exon2	rev	TTTCATTTCCCTCCCATAGC	45
	Exon3	fw	TCAGAGCCAGAGAGTGAAACC	52	65°C	356bp
	Exon3	rev	CCAATCTGACCCATCCTCTG	55
	Exon4	fw	GTGCCCATTCTAGTGCTGG	58	65°C	247bp
	Exon4	rev	AAGAAAGCAGCTCCGTCTTG	50
	Exon5	fw	CCCTTGTGGGAGTCACTTTC	55	52°C	426bp
	Exon5	rev	CAGCTCCACAGCAGAAACAG	55
	Exon6	fw	TCCCATCTGTTGGGGTAGTG	55	64°C	323bp
	Exon6	rev	GGGGAAGCCTGTTTGTAGTG	55
	Exon7	fw	AGGCTGGTTAGTGGCAGATG	55	65°C	275bp
	Exon7	rev	CTGAGCCCCTAGGAATTGTG	55
	Exon8	fw	AATGAACCGGGAGGCATAG	53	64°C	373bp
	Exon8	rev	TTGAGTCAGTCTCCTGCCG	58
	Exon9	fw	TCTTACCCACATGTCACCTCC	52	64°C	552bp
	Exon9	rev	GGTAATCCACCCGCCTTG	61
	Exon10	fw	TCACTGCCTAAGATGGAGGG	55	62°C	248bp
	Exon10	rev	AACAAGACTGAGCACAGACCC	52
	Exon11	fw	TTTAGGATCAGCCAAGCCC	52	62°C	766bp
	Exon11	rev	ATCCTCAAAGGAGCCCATAC	50
	Exon12-1	fw	TTATAGAAACGTGGAGGCCAG	48	65°C	631bp
	Exon12-1	rev	CTTTCGCACAGACACCAATG	50
	Exon12-2	fw	AGGTCATTGGCTGGGAAGTC	55	65°C	588bp
	Exon12-2	rev	TACTTGCTGTCCTTGTCCCC	55
	Exon12-3	fw	CGTGGCAGAAATGAAACTAGG	48	65°C	603bp
	Exon12-3	rev	AAATGAAGAGACAGCCACGG	50
	Exon12-4	fw	TGAAGCCTAGTTCTCCACGG	55	62°C	604bp
	Exon12-4	rev	TGACTAGAGAGTGGAGGCTGC	57
	Exon12-5	fw	AGGTGATCGAAAACTGTGGC	50	65°C	646bp
	Exon12-5	rev	CGAAGGCAGGGAGCTCTTAG	60
