# Supplementary material for: Genetic analyses of bone morphogenetic protein 2, 4 and 7 in congenital combined pituitary hormone deficiency
Source: BMC Endocr Disord. 2013 Dec 1;13:56. doi: 10.1186/1472-6823-13-56 (PMC4175098; doi:10.1186/1472-6823-13-56)
Supplement: Additional file 2 — Primers. [file 1472-6823-13-56-S2.xls]

## Sheet: Sequenzen
BMP2			aa-exchange
rs2273073	AGCTGGGCCGCAGGAAGTTCGCGGCGGCGKCGTCGGGCCGCCCCTCATCCCAGCCCTCTGACGAGGTCC	K= T oder G	Ser37Ala
c.539A>C	ACCGAATTAATATTTATGAAATCATAAAACCTGCMACAGCCAACTCRAAATTCCCYGTGA	M= A oder C	/
rs225768	CAACAGCCAACTCRAAATTCCCYGTGA CCAGWCTTTTGGACACCAGGTTGSTGAATCAGAATGCARGCAGG	W= A oder T	Arg190Ser
BMP4
rs17563	TTCCTCTTTAACYTCAGCAGCATCCCTGAGAACGAGGYGATCTCCTCTGCAGAGCTTCGG	Y= C oder T	Val152Ala
c.899G>C	GGCCAAGCGTAGCCCTAAGCATCACTCACAGCSGGCCAGGAAGAAGAATAAGAACTGCC	S= G oder C	Arg300Pro
BMP7
rs192121279	TGCATGCCATGCCTGAGGGCATCGACCAGAAYGAACCAGACACGAGTCCCTGCCCTCTGG	Y= C oder T	Thr105Met
c.611+3366C>T	GAATCCAGATTAAATTCCRATAATGAGCCRAGCTGGAGRCCTTCCATAGCCCTGCRGCTCTGCTTAAAGCG	R= A oder G	/
c.959-2T>C	MCTGGGCTCTGSTTCTTCACTTCCTTGTCAATGCRGAGARCAGCAGCAGYRACCAGAGGCAGGC	R= A oder G	/
rs61733438	TCTTCACTTCCTTGTCAATGCAGAGARCAGCAGCAGYRACCAGAGGCAGGCCTGTAAGAAGCA	R= A oder G	Asn321Ser
rs2148328	TGGGGTGTGGTCACCTGGGCYGGGCAGGCTGYRGGGCCACCAGATCCTGCTGCCTCCAAGCTGGGGCCT	Y= C oder T	Ala399Gly
